# Supplementary material for: Heterogeneous biological membranes regulate protein partitioning via fluctuating diffusivity
Source: PNAS Nexus. 2023 Aug 3;2(8):pgad258. doi: 10.1093/pnasnexus/pgad258 (PMC10427746; doi:10.1093/pnasnexus/pgad258)
Supplement: pgad258_Supplementary_Data [file pgad258_supplementary_data.zip]

Archive with 2 entries (2 files):
- PNASNEXUS-PNASNEXUS-2023-00127R-s01.mov
- PNASNEXUS-PNASNEXUS-2023-00127R-s02.pdf
